# Supplementary material for: Explainable Machine Learning for Head and Neck Cancer Risk Stratification
Source: Cancers (Basel). 2026 Jul 11;18(14):2228. doi: 10.3390/cancers18142228 (PMC13407006; doi:10.3390/cancers18142228)
Supplement: Supplementary file 1 [file cancers-18-02228-s001.zip]

Archive with 1 entries (1 files):
- cancers-4404867-supplementary.pdf
